# Supplementary material for: Clinical significance of the expression of FOXP3 and TIGIT in Merkel cell carcinoma
Source: Sci Rep. 2023 Aug 12;13:13114. doi: 10.1038/s41598-023-40050-7 (PMC10423247; doi:10.1038/s41598-023-40050-7)
Supplement: Supplementary file 1 — Supplementary Information 1. [file 41598_2023_40050_MOESM1_ESM.xlsx]

## Sheet: Sheet1
Supplemental Table 1 Antibodies used in this study
Antibodies	Clone	Source	Host	type
MCPyV Large T antigen	CM2B4	Santa Cruz	Mouse	Monoclonal
PD-L1	28-8	Abcam	Rabbit	Monoclonal
CD8	4B11	Leica Biosystems	Mouse	Monoclonal
FOXO3	236A/E7	Abcam	Mouse	Monoclonal
TIGIT	ab233404	Abcam	Rabbit	Polyclonal
CD155	B-6	Santa Cruz	Mouse	Monoclonal
IHC, Immunohistochemistry; WB, western blotting; CST, Cell Signaling Technologies
